# Supplementary material for: Response to Immune Checkpoint Inhibitors Is Affected by Deregulations in the Antigen Presentation Machinery: A Systematic Review and Meta-Analysis
Source: J Clin Med. 2022 Dec 31;12(1):329. doi: 10.3390/jcm12010329 (PMC9821706; doi:10.3390/jcm12010329)
Supplement: Supplementary file 1 [file jcm-12-00329-s001.zip › Supplementary Table S1.xlsx]

## Sheet: Ark1
Supplementary Table S1 Clinical characteristics of the included study cohorts
Cohort [reference with relevant data]	Country	Institution	Study design	Sex (%females)	Age (median, range)	Biomarker analysis	Biomarkers of interest	Response criteria	Available response data
Van Allen et al. 2015 [24] a	USA	Dana-Farber Cancer Institute	NA (assesion no phs000452.v2.p1)	0.29	62 (18-86)	DNA sequencing	HLA-A, HLA-B, HLA-C, and B2M	RECIST	ORR and CB
Hugo et al. 2016 [24] a	USA	University of California	NA (assesion no phs001427.v1.p1)	NA	NA	DNA sequencing and LOH	B2M	NA	CB
Zaretsky et al. 2016 [36]	USA	University of California	Case series	0	60 (58-70)	DNA sequencing and immunohistochemistry	HLA class I and B2M	RECIST and iRC	ORR, CB, PFS, and OS
Seremet et al. 2016 [35]	Belgium	Universitair Ziekenhuis Brussel	Phase II study (NCT01302496)	0.44	41 (25-67)	Immunohistochemistry	HLA class 1 and TAP1	iRC	ORR, CB, and OS
Johnson et al. 2016 [53]	USA	Vanderbilt University	NA	0.47	56 (27-81)	Immunohistochemistry	HLA-A	RECIST	Only summarized text
Kakavand et al. 2017 [33]	Australia	The University of Sydney	NA	0.38	58 (34-78)	Immunohistochemistry	HLA-A	RECIST 1.1	ORR, CB, and PFS
Ma et al. 2018 [52]	China	Prince of Wales Hospital	Phase II (NCT02339558)	NA	NA	Immunohistochemistry	HLA-A and HLA-B	RECIST 1.1	ORR, PFS, and OS
Sade-Feldman et al. 2017 [24]	USA	Massachusetts General Hospital Cancer Center	NA	NA	NA	DNA sequencing, LOH, and immunohistochemistry	HLA class I and B2M	NA	CB
Li et al. 2019 [39]	China	Daping Hospital, Army Medical University	Pilot study	0.2	63 (50-69)	DNA sequencing of ctDNA	B2M	iRECIST	ORR, CB, and PFS
Rodig et al. 2018 [23]	USA	Dana-Farber Cancer Institute	Phase II studies (NCT01783938 and NCT01927419)	NA	NA	RNA expression and immunohistochemistry	HLA-A, HLA-B, HLA-C, and B2M	RECIST 1.1	ORR and CB
Huang et al. 2019 [26] b	USA	University of Pennsylvania Perelman School of Medicine	Phase I study (NCT no. NA)	NA	NA	RNA expression	B2M and TAP1	Pathologic response	CB
Gide et al. 2019 [27] c	USA	Texas A&M Health Science Center	TCGA database studies (assesion no. PRJEB23709)	NA	NA	DNA sequencing and RNA expression	HLA-B, B2M, NLRC5	RECIST 1.1	CB
Giroux Leprieur et al. 2020 [32]	France	Université Paris-Saclay	Prospective consecutive cohort	0.38	69 d (44-85)	DNA sequencing and LOH	HLA-A, HLA-B, B2M	RECIST 1.1	CB, PFS, and OS
Ladányi et al. 2020 [22]	Hungary	National Institute of Oncology, Budapest	Retrospective cohort	0.43	NA	Immunohistochemistry	HLA class I and B2M	irRC	ORR and CB
Shim et al. 2020 [25]	Republic of Korea	Sungkyunkwan University	NA	0.29	62 (33-84)	LOH analyses	HLA	RECIST 1.1	ORR and CB
Hurkmans et al. 2020 [40]	The Netherlands	Erasmus University Medical Center	Prospective cohort	0.4	64 d	Immunohistochemistry	HLA-A, HLA-B, HLA-C	RECIST 1.1	ORR and CB
Thompson et al. 2020 [26]	USA	University of Pennsylvania Perelman School of Medicine	Observational study	NA	NA	RNA expression	B2M, TAP1, and NLRC5	RECIST 1.1	CB, PFS, and OS
Cindy Yang et al. 2021 [31]	Canada	University of Toronto	Phase II study (NCT02644369)	NA	NA	LOH analyses	B2M	RECIST 1.1	CB
Chen et al. 2021 [41]	China	Cancer Hospital Affiliated to Xiangya Medical College,	Observational study	0.09	56.3 d	RNA expression	HLA-A	RECIST 1.1	CB
Busch et al. 2021 [42]	Germany	Heidelberg University Hospital	Observational study	0.58	56 d (26-77)	DNA sequencing and immunohistochemistry	B2M	NA	ORR, CB, and PFS
Sinn et al. 2021 [43]	Germany	University Marburg	Phase II study (NCT02685059)	1	NA	DNA sequencing	HLA-A, HLA-B, TAP1	pCR	Only summarized text
Gide et al. 2019 [27] d	USA	Texas A&M Health Science Center	TCGA database studies (assesion no. PRJEB23709)	NA	NA	DNA sequencing and RNA expression	HLA-B, B2M, NLRC5	RECIST 1.1	CB
Abbreviations: NA, not available; LOH, loss of heterozygosity; RECIST, Response Evaluation Criteria In Solid Tumors; pCR, pathologic complete response; irRC, immune-related response criteria; iRECIST, immune-modified RECIST; CB, clinical benefit, ORR, objective response rate, PFS, progression-free survival, OS, overall survival
a Data re-analyzed and presented by Sade-Feldman et al. 2017
b Data re-analyzed and presented by Thompson et al. 2020
c Data re-analyzed and presented by Yoshihama et al. 2021
d Mean age instead of median
