# Supplementary material for: Response to Immune Checkpoint Inhibitors Is Affected by Deregulations in the Antigen Presentation Machinery: A Systematic Review and Meta-Analysis
Source: J Clin Med. 2022 Dec 31;12(1):329. doi: 10.3390/jcm12010329 (PMC9821706; doi:10.3390/jcm12010329)
Supplement: Supplementary file 1 [file jcm-12-00329-s001.zip › Supplementary Table S2.xlsx]

## Sheet: Ark1
Supplementary Table S2 Clinical characteristics of the included case reports
Case [reference]	Country	Institution	Study design	Sex	Age	Biomarker analysis	Biomaker in focus	Response scoring criteria	Available response data
Czink et al., 2017 [46]	Germany	University Hospital Heidelberg	Case report	F	24	DNA sequencing and immunohistochemistry	HLA class I and B2M	irRECIST	Objective response and PFS
Zhang et al., 2021 [47]	China	Chinese PLA General Hospital, Beijing	Case report	M	54	DNA sequencing	HLA-B	NA	Objective response and PFS
Richmond et al., 2019 [48]	USA	Gundersen Medical Foundation	Case report	M	early 60'es	DNA sequencing and immunohistochemistry	B2M	NA	Objective response and PFS
Gurjao et al., 2019 [49]	USA	Dana-Farber Cancer Institute and Harvard Medical School	Case report	F	78	DNA sequencing, LOH and immunohistochemistry	B2M	NA	Objective response, PFS, and OS
Ugurel et al., 2019 #1 [50]	Germany	University Clinic Essen	Case series	F	68	Immunohistochemistry	HLA class I, B2M, TAP1, and TAP2	NA	Objective response
Ugurel et al., 2019 #2 [50]	Germany	University Clinic Essen	Case series	F	81	Immunohistochemistry	HLA class I, B2M, TAP1, and TAP2	NA	Objective response and PFS
Ugurel et al., 2019 #3 [50]	Germany	University Clinic Essen	Case series	M	64	Immunohistochemistry	HLA class I, B2M, TAP1, and TAP2	NA	Objective response, PFS, and OS
Ugurel et al., 2019 #4 [50]	Germany	University Clinic Essen	Case series	M	71	Immunohistochemistry	HLA class I, B2M, TAP1, and TAP2	NA	Objective response, PFS, and OS
Sahin et al., 2017 [21]	Germany	Translational Oncology at the University Medical Center of Johannes Gutenberg University gGmbH	Phase I study (NCT02035956) (one case)	NA	NA	DNA sequencing	B2M	RECIST 1.1	Objective response and PFS
Sabbatino et al., 2018 [44]	Italy	University of Salerno	Case report	M	78	Immunohistochemistry	HLA class I and B2M	RECIST 1.1	Objective response and PFS
Khaddour et al., 2020 [45]	USA	Washington University School of Medicine	Case report	F	33	DNA sequencing	B2M	NA	Objective response, PFS, and OS
Qin et al., 2020 [51]	China	West China Hospital, Sichuan University	Case report	M	49	DNA sequencing	B2M	NA	Objective response and PFS
Abbreviations: F, female; M, male; PFS, progression-free disease; OS, overall survival; RECIST, Response Evaluation Criteria In Solid Tumors; irRECIST, Immune-related Response Evaluation Criteria In Solid Tumors; LOH, Loss of heterozygosity
